# Supplementary material for: Theoretical Study of Single-Atom Catalysts for Hydrogen Evolution Reaction Based on BiTeBr Monolayer
Source: Materials (Basel). 2024 May 15;17(10):2377. doi: 10.3390/ma17102377 (PMC11123116; doi:10.3390/ma17102377)
Supplement: Supplementary file 1 [file materials-17-02377-s001.zip]

Archive with 1 entries (1 files):
- materials-2947576-supplementary.pdf
